# Supplementary material for: Clearance of transaminases during normothermic ex situ liver perfusion
Source: PLoS One. 2019 Apr 24;14(4):e0215619. doi: 10.1371/journal.pone.0215619 (PMC6481840; doi:10.1371/journal.pone.0215619)
Supplement: S1 File — (XLSX) [file pone.0215619.s001.xlsx]

## Sheet: AST
P056	P060	P062		P054	P055	P063
307	694	177.533		711	560	502
491.333	893	591.233		873.333	940.333	794.333
607	1579.67	992.333		857	1063	817.333
609	2036	1024.33		6449.67	5803.33	5159.67
645.333	2518.33	1026.67		5697.33	5181.67	5521.33
632	2528.67	1011.67		5827	5278.67	4579
633	2712	1009		5249.33	5138	4562.67
668	2701.67	976.333		5372.33	4420.67	4423.67
691.667	2604.67	996.333		4724.33	4389	4381.33
717	2585	1003.33		4442.67	4206.33	4133.67
777	2270.67	1059.67		4156.33	3834.33	3171.33
796.667	2318.33	1044.67		4082.67	3447.67	3704.67
815	2322.33	1058		3878	3428.67	3502.67
880.667	2231	1048.33		3662.33	3441.33	3682.77
864.333	2266.73	1023		3514.67	3612.67	3395.8
892.333	2369.33	1043.67		3404	3403.33	3244.17
927	2406.33	1118.67		3265.33	2867	3268
971	2218.67	1182.33		3097	2728	3728
999	2110	1182		2941.33	2856.67	3876.33
1032	2211.33	1204		2864.33	2741	3701
1067	2220.67	1205.67		2947	2627.33	3661.33
1141	2274.33	1177.33		2946	2735.67	3637
1207.33	2295.33	1173.67		2863.33	2373.67	3667.67
1210.33	2399	1112.33		2664.33	2513	3800.33

## Sheet: ALT
P056	P060	P062		P054	P055	P063
20.8667	35.8667	22.6333		39.6667	27	31
25.8333	48.6333	39.7667		39.3333	32.3333	41.6667
28.4	64.2333	59.1667		38	34	41
26.3	68.8667	52.8667		122	105.667	113
25.2333	71.8	51.2		98.6667	89	102.333
22.2667	67.7	50.3		94	82	98
21.0667	63.9333	48.3		88	79.3333	93
21.2667	60.6667	44.7		82.3333	71.6667	86
21.9333	55.2	43.6		76	70.6667	84.6667
23.6333	54.5667	42.7333		73.3333	68.3333	77
24.1	48.5667	42.1667		70.3333	67.6667	60
22.3333	44.7	42.3		73	58	69.3333
24.2333	43.9	40.4		71.6667	54	67
23.0667	42.8	39.6		66.3333	54.3333	65.5
22.2667	43.9333	36.5333		60.6667	53.3333	63.6667
21.9667	44.5	37.8		58.3333	51.3333	57
22.5	44.9333	42.7333		57.6667	51.3333	58.6667
22.6333	38.7667	43.2667		56.3333	48.3333	55
22.6667	37.9667	41.9333		53	53.6667	56.6667
21.8667	38.1667	40.8		53.3333	47.3333	55.3333
22.3333	38.2	40.0667		52	45	54.6667
23.3	40.0667	39.2		53.3333	45	54.3333
23.6333	39.3	37.9667		52	45	53.6667
24.3667	39.5	35.3667		53	42	58

## Sheet: LDH
P056	P060	P062		P054	P055	P063
724	756	650		480	421	320
1173	1115	1063		1049	975	523
1499	1730	1579		1340	1501	742
1517	2008	1586		2678	3002	2261
1588	2167	1618		2656	2957	2143
1579	2302	1412		2501	2685	2138
1499	2427	1500		2613	2878	2022
1554	2599	1541		2602	2951	2199
1569	2496	1336		2648	2481	2050
1619	2525	1497		2300	2626	2087
1701	2353	1372		2428	2701	2205
1747	2254	1463		2414	2749	1329
1772	2307	1591		2311	2560	1920
1932	2248	1583		2382	2562	2054
1952	2265	1435		2307	2579	2031
1962	2270	1476		2323	2542	1968
2063	2407	1742		2315	2596	1930
2094	1965	1857		2257	2440	1927
2117	2015	1713		2248	2482	1995
2232	2082	1669		2051	2473	1916
2286	2115	1816		2248	2314	1891
2396	2169	1763		2287	2238	1641
2518	2152	1756		2258	2283	1756
2516	2322	1746		2500	2206	1890

## Sheet: Lactate
P056	P060	P062		P054	P055	P063
0.2	0.2	0.2		0.1	0.1	0.2
0.3	0.1	0.2		0.1	0.1	0.3
0.1	0.2	0		0.1	0.3	0
0.1	0.3	0.4		0.1	0.2	0.1
0.1	0.8	0		0.1	0.1	0.1
0	0	0		0.1	0	0
0	0	0		0	0	0
0	0	0.2		0	0	0
0	0.1	0.1		0	0	0
0	0.1	0.3		0.1	0	0
0	0.1	0.6		0.1	0	0.1
0.1	0.1	0.1		0.2	0.1	0
0.1	0.1	0		0.1	0.4	0
0.1	0.5	0		0.2	0.3	0
0.1	0.5	0.6		0.3	0.5	0
0.2	0.5	0.2		0.3	0.8	0.1
0.8	0.3	0.3		0.8	1	0
1	1	0.3		0.8	0.6	0.1
1.2	1.9	0.2		1.3	0.6	0
1.8	1.5	0.2		1.1	0.5	0.4
1.3	0.9	0.3		1.3	1.1	1
1.3	0.9	0.3		1.8	1	1.2
1.3	1	0.5		2.2	1	1.4
1.4	1.9	1.7		3.1	1.2	1.7

## Sheet: HAR
P056	P060	P062		P054	P055	P063
13.2	14.4	14.7		23.1	13	23.1
14.3	15.6	14.5		17.7	13.2	23
14.3	18.3	14.4		17.3	18.1	18.7
15.4	18.5	16.1		23.8	17.8	24.9
14.6	23.9	17.2		23.6	23.5	22.9
14.2	22.2	17.9		23.1	18.5	25.3
13.7	15.8	24.2		28.3	17.9	23.1
12.9	25.1	15.8		28.1	16.7	27.8
12.5	24.7	14.9		23.7	16.8	23.8
11.4	27.5	15.6		18.7	17.2	24.3
11.2	29.3	15.7		17.1	16.2	19
11.2	30.3	15.8		19.7	16.2	20.5
11.6	31.1	16.6		16.2	13.5	20.4
11.7	30.3	15.7		15.1	15.9	20.7
11.7	30.9	15		21	15.7	18.7
11.6	15.6	15.3		16.7	12.4	19.8
11.8	17.6	15.5		13.2	11.9	21.5
12	18.4	16		13.3	12.5	21.6
12.2	21.6	16.3		13	13.4	21.9
12.2	19.1	16.2		14	17.2	21.9
12.5	18.4	17.4		13.8	12.2	21.8
14.1	20.6	16.7		17	12.6	23.3
13	20.5	16.7		14.7	12.1	23.4
14.1	28.1	15.1		19.6	12.7	23.6

## Sheet: PVR
P056	P060	P062		P054	P055	P063
0.5	1.1	0.6		0.6	0.8	0.7
1.5	0.8	0.6		0.8	0.8	0.6
1.5	0.8	0.8		0.7	0.9	0.6
0.5	0.9	0.8		1.3	0.8	0.8
0.4	0.8	0.7		0.6	0.5	0.6
0.4	0.6	0.7		0.7	0.6	0.7
0.4	0.6	0.7		0.6	0.5	0.9
0.4	0.5	0.6		0.5	0.6	0.6
0.4	0.4	0.6		0.5	0.5	0.6
0.4	0.4	0.6		0.5	0.5	0.7
0.4	0.4	0.7		0.5	0.5	0.6
0.3	0.4	0.7		0.5	0.5	0.6
0.3	0.4	0.6		0.6	0.5	0.6
0.3	0.4	0.6		0.6	0.6	0.7
0.3	0.4	0.7		0.9	0.6	0.9
0.3	0.2	0.6		0.8	0.7	0.6
0.4	0.2	0.6		0.7	0.7	0.7
0.3	0.3	0.6		1.1	0.7	0.7
0.4	0.4	0.6		0.6	0.6	0.7
0.4	2.2	0.6		0.7	0.7	0.7
0.3	0.3	0.6		0.8	0.8	0.8
0.5	0.3	0.7		0.9	0.9	0.8
0.5	0.3	0.6		0.7	0.7	0.9
0.6	0.3	0.6		2.1	0.9	0.7

## Sheet: O2 Consum
P056	P060	P062		P054	P055	P063
37.1	25.2	32		14.8	32.9	25.1
20.8	24.5	25.2		16	27.4	35.2
23.9	24.9	21.1		31	33.8	33.3
32.5	24.1	22.3		29.9	29.9	34.6
15.9	20.4	20.3		14.8	14.5	30.7
20.5	23.1	32.6		17.2	29.3	30.1
16.5	24.3	21		25.3	29	22.9
15.3	24.3	23.2		11.5	16.7	30.4
16.8	27	27.6		11.5	13.9	29.3
27.7	22.7	28.7		26.7	29	27.2
26.8	25.4	18.3		22.4	19.3	27.1
27.1	21.5	24		29.1	24.9	22.5
22.1	24.2	19.3		22.4	31.4	24.7
26.7	18.6	16		18.9	28.5	27.8
21	23.6	20.7		21.8	23.7	23.8
22.8	26.7	22.7		19.1	23.8	24.7
14.3	20.9	23.3		26.7	25.5	22
30.8	15.3	22.5		16.2	22.5	21.6
23.8	15.9	22.1		21.2	24.8	14.9
23.7	6.2	18		13.1	9.4	20.2
11.5	19.8	18.5		18	8.1	20.3
10.4	17.2	19.8		10.8	22.4	21
9.9	20.4	20.6		14.2	11.5	19.3
11.2	15.3	20.8		10.3	26.8	18.3

## Sheet: Bile
P056	P060	P062		P054	P055	P063
9.6	8.4	3.5		8	12.5	10
44.6	30.5	10.9		19.1	29.5	20.8
60.3	35.6	64		47.2	43.9	35.8
71.4	38.1	74.1		62.2	68.5	47.2
95.5	42.3	91.4		81.5	90.7	60
107.4	45.7	99.4		95.5	114	75
117.5	51.7	103.5		117.7	131.6	103.7
127	54.2	106.8		140.3	149.9	124
143.1	55.9	108.2		162	161.1	140
148.2	61.2	108.9		181.2	169	161.6
151.2	66.2	109.5		206.1	176	169
154	69.6	110.1		227	182	171.3
155	74.4	110.7		246	188	179.8
160	77.8	111.2		254	198	181
166	82.3	112.3		265	204	184
172.9	89	113		271	209	185
177.6	95.1	113.8		273	213	188
181.9	106.9	116.5		277	214	189
186.6	113.4	118.3		279	217	191
191.1	118.3	120.1		283	221	195
194.1	122.4	121.1		284	223	187
196.6	127	122.6		286	226	191
201.4	131.2	124.6		288	229	196
202.5	134.6	126		290	233	197.2

## Sheet: Histology
Animal	Score	hemorrhage	necrosis	cholestasis	sinusoidal dilatation
P054 48 HR	7	3	2	0	2
P055 48 HR	4	0	2	0	2
P063 48 HR	5	1	2	0	2
P056 48 HR	8	3	3	0	2
P060 48 HR	3	1	1	0	1
P062 48 HR	6	2	2	0	2
